# Supplementary material for: Integrated metabolomics and bioactivity analysis of new chrysanthemum cultivar petals: Insights into eye-protecting agents
Source: PLoS One. 2026 Feb 9;21(2):e0340052. doi: 10.1371/journal.pone.0340052 (PMC12885252; doi:10.1371/journal.pone.0340052)
Supplement: S1 Table — (XLS) [file pone.0340052.s002.xls]

## Sheet: A24 content
Index		Compounds	Class	Q1 (Da)	Q3 (Da)	Molecular Weight	Ion mode	Ionization model	Formula	AS1-S-1	Contentmg	AS1-S-2	Content	AS1-S-3	Content	AS1-G-1	Content	AS1-G-2	Content	AS1-G-3	Content	AS2-S-1	Content	AS2-S-2	Content	AS2-S-3	Content	AS2-G-1	Content	AS2-G-2	Content	AS2-G-3	Content	AS3-S-1	Content	AS3-S-2	Content	AS3-S-3	Content	AS3-G-1	Content	AS3-G-2	Content	AS3-G-3	Content	AS4-S-1	Content	AS4-S-2	Content
											100.07		99.97		100.04		100		100.05		100.01		100.05		100		99.97		100.09		100.06		100.06		99.99		100.03		100.01		100.02		100.05		100.05		100.01		100.03
Carotenoid_04		β-carotene	carotenes	537.6	177.1	536.4382	positive	[M+H]+	C40H56	6695.93	48.9154	11860.2	86.7287	15010	109.685	23942.2	175.026	3389.9	24.769	10673.4	78.0185	9242.21	67.5301	12320.6	90.068	12707.5	92.9244	17424.5	127.265	13977.5	102.12	14418	105.338	6648.89	48.6107	8782.37	64.183	9646.8	70.5145	26756.6	195.561	29059.8	212.331	20129.1	147.078	6229.47	45.5351	7901.72	57.7471
Carotenoid_01		α-carotene	carotenes	537.5	123.2	536.438232	positive	[M+H]+	C40H56	2518.63	18.3992	1984.5	14.5118	2706.05	19.7743	2902.05	21.215	1389.8	10.1549	3095.3	22.6255	3584.86	26.1935	3792.76	27.7264	3476.35	25.421	3811.88	27.8412	4906.17	35.8444	3091.24	22.5845	2015.91	14.7385	1169.1	8.54398	2152.85	15.7365	870.46	6.36211	9015.81	65.8759	5737.89	41.9251	3189.35	23.313	2735.2	19.9893
Carotenoid_05		phytofluene	carotenes	543.5	81.2	542.4852	positive	[M+H]+	C40H62	5168.39	1.82592	6800.58	2.40496	7117.46	2.51526		0		0		0	8812.77	3.11405	6815.4	2.40947	11029.9	3.9006		0		0		0	6102.58	2.15768	7724.29	2.72998	9006.31	3.18372		0		0		0	9333.85	3.2995	12792	4.52106
Carotenoid_07		ε-carotene	carotenes	537.6	123.2	536.438232	positive	[M+H]+	C40H56		0		0		0		0		0		0		0		0		0		0		0		0		0		0		0		0		0		0		0		0
Carotenoid_03		γ-carotene	carotenes	537.4	177.3	536.4382	positive	[M+H]+	C40H56	3223.7	23.5499	2484.61	18.1688	4667.53	34.1077	8565.41	62.6162	1118.73	8.17423	3404.36	24.8846	3867.61	28.2595	3373.18	24.6592	6235.59	45.5981	6226.92	45.4801	6228.05	45.502	6367.55	46.5212	8744.06	63.9286	4783.37	34.9577	3375.7	24.6751	3208.22	23.4486	9810.2	71.6803	8744.06	63.8903	5324.73	38.9218	2887.85	21.1049
Carotenoid_06		(E/Z)-phytoene	carotenes	545.3	81	544.5008	positive	[M+H]+	C40H64	19357.2	6.83864	21503.8	7.6046	32489	11.4814	98943.4	34.9798	55725.3	19.6909	108934	38.5081	62752.1	22.1739	69580.3	24.599	84750.5	29.9712	50976.7	18.0058	58591.6	20.7017	53792.5	19.0061	43653.8	15.4346	50506.2	17.8503	51349.5	18.152	17936.9	6.34002	70401.7	24.8769	76253.1	26.9446	45028.9	15.9177	50980.8	18.018
Carotenoid_02		lycopene	carotenes	537.4	81	536.4382	positive	[M+H]+	C40H56	621.05	0.219409	690.63	0.244234	727.54	0.257107	949.23	0.335585	384.09	0.135721	257.5	0.0910258		0		0		0		0		0		0		0		0		0		0		0		0		0		0
Carotenoid_35		violaxanthin dimyristate	xanthophylls	1021.8	793.7	1020.8	positive	[M+H]+	C68H108O6	1558.82	0.27409		0	671.14	0.118043		0		0		0	1234.63	0.21713	2503.25	0.440459	3463.95	0.609681	544.15	0.0956597	582.96	0.102513	606.22	0.106603	3284.76	0.578027	3154.9	0.554953	3465.12	0.609643	774.48	0.136246	864.06	0.15196	916.13	0.161117	3369.73	0.592861	2310.7	0.406457
Carotenoid_38		violaxanthin-myristate-oleate	xanthophylls	1075.9	847.7	1074.9	positive	[M+H]+	C72H114O6	5133.78	0.902681	12260.7	2.15797	14246.9	2.50581	1125.43	0.198025	773.32	0.136001	1903.57	0.334909	28151.9	4.95099	26082.5	4.58933	35278.5	6.20928	2854.42	0.501797	4664.22	0.8202	2905.11	0.510861	18166.1	3.19673	20558.1	3.6162	14659.6	2.57916	1589.44	0.279614	4958.24	0.87199	3183.72	0.559911	17821.2	3.13541	14093.2	2.47903
Carotenoid_62		8'-apo-beta-carotenal	xanthophylls	417.3	325.3	416.638	positive	[M+H]+	C30H40O		0		0		0		0		0		0		0		0		0		0		0		0		0		0		0		0		0		0		0		0
Carotenoid_23		rubixanthin caprate	xanthophylls	707.7	535.6	706.7	positive	[M+H]+	C50H74O2		0		0		0		0		0		0		0		0		0		0		0		0		0		0		0		0		0		0		0		0
Carotenoid_65		capsorubin	xanthophylls	601.4	109	600.42	positive	[M+H]+	C40H56O4		0		0		0		0		0		0		0		0		0		0		0		0		0		0		0		0		0		0		0		0
Carotenoid_14		5,6epoxy-luttein dilaurate	xanthophylls	749.6	549.5	948.6	positive	[M+H-200]+	C64H100O5	2644.27	0.464947	2308.79	0.406365	2266.36	0.398617	21344.3	3.75563	5885.24	1.03502	7803.51	1.37293	7540.89	1.32619	8649.33	1.52189	9897.28	1.742	35098.3	6.17016	52735.3	9.27347	50586.2	8.89554	9440.18	1.66121	8736.62	1.53679	7922.97	1.39395	52061.2	9.15859	93738.1	16.4854	99429.2	17.4863	10588	1.86281	10849.7	1.90848
Carotenoid_43		zeaxanthin dilaurate	xanthophylls	933.9	533.2	932.9	positive	[M+H]+	C64H100O4		0		0		0		0		0		0		0		0		0		0		0		0		0		0		0		0		0		0		0		0
Carotenoid_34		violaxanthin-myristate-laurate	xanthophylls	993.8	975.7	992.8	positive	[M+H]+	C66H104O6		0		0		0		0		0		0	3383.02	0.594842	4875.32	0.857836	4176.43	0.735083	2199.86	0.386728	5298.82	0.931794	3265.7	0.574271	5597.42	0.984991	4438.04	0.78066	6974.54	1.22708	4186.7	0.736523	8683.63	1.52716	6956.27	1.22338	3912.59	0.68837	5657.08	0.995092
Carotenoid_39		violaxanthin dioleate	xanthophylls	1129.9	829.8	1128.9	positive	[M+H]+	C76H120O6		0		0		0		0		0		0	601.91	0.105835	549.55	0.096696	329.65	0.0580209		0		0		0	256.93	0.0452126	244.81	0.0430626	161.89	0.0284825		0		0		0	264.77	0.0465829	265.07	0.0466263
Carotenoid_51		β-cryptoxanthin laurate	xanthophylls	735.8	535.5	734.8	positive	[M+H]+	C52H78O2	2645.28	0.465124	2397.26	0.421936	3688.39	0.64873	7913.47	1.39241	6945.46	1.22148	3603.71	0.634027	5629.87	0.990108	6823.48	1.20062	9097.76	1.60127	12046.1	2.11767	13393.3	2.3552	9804.54	1.72412	7692.93	1.35374	6453.14	1.13512	6205.02	1.09169	26802.5	4.71508	33217.2	5.8418	19764.3	3.47589	11901.9	2.09399	8938.85	1.57236
Carotenoid_66		canthaxanthin	xanthophylls	565.5	203.3	564.8	positive	[M+H]+	C40H52O2	2980.36	0.524042	3680.19	0.647741	2654.65	0.466912	27033.6	4.7567	38316.9	6.73867	42528.1	7.48227	6493.96	1.14207	6213.28	1.09326	6148.02	1.0821	69204.4	12.1659	79197.3	13.9268	72114.4	12.6813	1143.75	0.201268	2876.88	0.506049	2925.5	0.514704	43927.4	7.7277	59081.5	10.3905	72643.9	12.7757	5495.64	0.966887	3993.12	0.702398
Carotenoid_08		antheraxanthin dipalmitate	xanthophylls	1061	805	1060	positive	[M+H]+	C72H115O5	2353.46	0.413813	2621.67	0.461434	3539.33	0.622513	3633.59	0.639348	2634.22	0.463272	1422.48	0.250267	12385.5	2.17821	12403	2.18236	14483	2.54912	1426.19	0.250719	2016.18	0.354544	1662.14	0.292286	10985.4	1.93312	16816.1	2.95799	12732.4	2.2401	795.23	0.139897	2788.13	0.49034	2718.73	0.478134	11657.3	2.05095	14420.5	2.53659
Carotenoid_61		astaxanthin	xanthophylls	597.3	147.1	596.84	positive	[M+H]+	C40H52O4		0		0		0		0		0		0		0		0		0		0		0		0		0		0		0		0		0		0		0		0
Carotenoid_54		β-cryptoxanthin oleate	xanthophylls	817.8	535.4	816.8	positive	[M+H]+	C58H88O2		0		0		0		0		0		0		0		0		0		0		0		0		0		0		0		0		0		0		0		0
Carotenoid_52		β-cryptoxanthin myristate	xanthophylls	763.9	535.5	762.9	positive	[M+H]+	C54H82O2	5444.17	0.957258	4230.18	0.744544	9699.71	1.70603	6559.4	1.15416	3553.8	0.624996	3890.4	0.684466	11956.5	2.10276	16528.6	2.90829	19074.3	3.35721	6429.44	1.13027	12076.5	2.12364	8128.2	1.42934	17296.4	3.04369	20716.3	3.64403	13386.9	2.35525	6330.06	1.11358	13967.4	2.45641	13137.5	2.31045	21988.6	3.86862	15691.2	2.76011
Carotenoid_44		zeaxanthin-laurate-myristate	xanthophylls	962.7	733.5	961.7	positive	[M+H]+	C66H105O4		0		0		0		0		0		0		0		0		0		0		0		0		0		0		0		0		0		0		0		0
Carotenoid_42		zeaxanthin-caprate-laurate	xanthophylls	906.9	533.6	905.9	positive	[M+H]+	C60H121O4		0		0		0		0		0		0		0		0		0		0		0		0		0		0		0		0		0		0		0		0
Carotenoid_40		zeaxanthin myristoleate	xanthophylls	777.7	551.4	776.7	positive	[M+H]+	C54H80O3		0		0		0		0		0		0		0		0		0		0		0		0		0		0		0		0		0		0		0		0
Carotenoid_32		violaxanthin dilaurate	xanthophylls	966.7	948.8	965.7	positive	[M+H]+	C64H101O6		0		0		0	24379.3	4.28965	21573.1	3.79399	19271.4	3.39055		0		0		0	7300.81	1.28346	13983	2.4589	8523.84	1.49891		0		0		0	11173.2	1.96559	14668.4	2.57968	14960.7	2.6311		0		0
Carotenoid_37		violaxanthin dipalmitate	xanthophylls	1077.9	821.7	1076.9	positive	[M+H]+	C72H116O6	2380.78	0.418617	2215.11	0.389876	2091.56	0.367873	1123.94	0.197763	1399.27	0.246085	1177.81	0.207221	8818.17	1.55082	5750.54	1.01184	6900.75	1.21458	940.94	0.165414	1926.08	0.3387	1368.98	0.240734	7138.06	1.2561	11649.1	2.04911	13552.8	2.38445	1027.21	0.180706	2306.07	0.405561	2318.53	0.407753	10889.1	1.9158	8146.71	1.43302
Carotenoid_31		violaxanthin palmitoleate	xanthophylls	837.7	745.6	836.7	positive	[M+H]+	C56H84O5		0		0		0		0		0		0		0		0		0		0		0		0		0		0		0		0		0		0		0		0
Carotenoid_30		violaxanthin palmitate	xanthophylls	839.8	821.8	838.8	positive	[M+H]+	C56H86O5	21875.7	3.84643	19162.2	3.3727	21938.9	3.8587	31569.9	5.55488	28704.8	5.04822	11426.7	2.01038	37689.3	6.6283	4257.6	0.749145	46788.2	8.23507	8711.96	1.53153	14303	2.51516	8910.16	1.56685	32442.1	5.70891	40055.8	7.0459	35237.1	6.19952	20526.1	3.61095	21291.8	3.74452	26902.5	4.73125	31908.8	5.61395	29401.4	5.17177
Carotenoid_25		rubixanthin myristate	xanthophylls	763.5	533.5	762.5	positive	[M+H]+	C54H82O2	1076.97	0.189365	1604.69	0.282438	844.83	0.148592	1135.03	0.199714	1058.35	0.186129	714.93	0.125783	1891.38	0.332631	3417.41	0.60131	2650.77	0.466556	1159.56	0.203847	1813.51	0.318904	1256.78	0.221004	2409.32	0.423974	3878.7	0.682271	2402.77	0.422737	1910.57	0.336107	2508.58	0.441176	2171.66	0.381923	2852.95	0.50194	2861.44	0.503333
Carotenoid_19		lutein distearate	xanthophylls	817.9	533.5	1100.9	positive	[M+H-284]+	C76H124O4	8568.04	13.32	13296.4	20.6915	9303.17	14.4672	59834.9	93.0855	56521.1	87.8862	64650	100.566	19682.5	30.6049	22317.7	34.7198	29835.4	46.429	40063.2	62.2705	46658.3	72.5431	70654.3	109.851	22101.1	34.3862	29229.8	45.4594	30173	46.9355	80569.3	125.317	151380	235.385	176010	273.683	27553.2	42.8604	26968.6	41.9427
Carotenoid_16		5,6epoxy-lutein-caprate-palmitate	xanthophylls	805.4	549.4	976.4	positive	[M+H-172]+	C66H104O5	5153.89	8.01233	9074.48	14.1215	12934.6	20.1143	6216.1	9.67042	3343.45	5.19883	5482.01	8.52754	27858.2	43.3176	25989.3	40.4318	35631.9	55.4495	9724.59	15.115	10121.3	15.7364	8630.48	13.4184	33096.4	51.4934	34565	53.7568	27958.5	43.4908	8356.01	12.9969	28351.6	44.0848	19643.2	30.5438	29408.1	45.7458	25965.2	40.3821
Carotenoid_67		echinenone	xanthophylls	551.6	203.1	550.9	positive	[M+H]+	C40H54O	38711.2	6.80666	45654.5	8.03554	37602.9	6.61377	27625.5	4.86084	20426.3	3.59231	27020.2	4.75387	86924	15.287	92075.1	16.201	108879	19.1636	40070.8	7.0443	41083.3	7.22447	42355.2	7.44813	60076.1	10.5717	70870.1	12.4662	85767.8	15.0897	45965.4	8.08622	54351.4	9.55862	56819.2	9.99261	61393.2	10.8013	56859.5	10.0017
Carotenoid_36		violaxanthin-myristate-palmitate	xanthophylls	1050	793.8	1049	positive	[M+H]+	C70H112O6	2036.09	0.358009	2135.12	0.375797	2727.6	0.479742	1032.71	0.18171	996.83	0.175309	387.23	0.0681282	5272.85	0.92732	4510.28	0.793605	6019.81	1.05953	356.5	0.0626715	726.73	0.127795	1388.55	0.244176	5991.29	1.0543	8833.54	1.55384	7418.97	1.30527	379.97	0.0668442	1351.06	0.237607	1163.04	0.20454	7853.7	1.38176	9251.99	1.62744
Carotenoid_28		violaxanthin laurate	xanthophylls	783.7	583.4	800.7	positive	[M+H-18]+	C52H80O6	1728.44	0.303915	1998.5	0.351751	2894.03	0.509015	2665.85	0.469069	2175.81	0.382653	1123.96	0.197746	5846.89	1.02827	5028.22	0.884739	7210.25	1.26906	6639.17	1.16714	6772.91	1.19101	4889.53	0.85982	7698.94	1.3548	11409.5	2.00695	10280	1.80863	14136.6	2.48691	12765.4	2.245	11234.7	1.97582	16805	2.95662	16413.9	2.88724
Carotenoid_33		violaxanthin-myristate-caprate	xanthophylls	965.7	947.8	964.7	positive	[M+H]+	C64H100O6	7316.09	1.2864	9112.36	1.60384	17380.8	3.05701	7693.51	1.35371	1731.15	0.304452	5656.95	0.995268	13522.9	2.37823	12966	2.28143	17610.8	3.09963	5487.69	0.964717	10442.5	1.83631	10573.7	1.85938	6455.91	1.13606	10070.1	1.77136	6045.49	1.06363	5697.19	1.00225	9979.64	1.75509	2094.25	0.368309	13857.2	2.438	7876.71	1.38553
Carotenoid_63		capsanthin	xanthophylls	585.5	109.1	584.871	positive	[M+H]+	C40H56O3	26806.3	4.7134	23558.7	4.14651	27000.5	4.74897	14043.1	2.47095	9768.72	1.71799	18010.8	3.16876	175599	30.8821	169731	29.865	207742	36.5641	19100.5	3.3578	29197	5.13427	40931.1	7.1977	118903	20.9237	133603	23.501	159588	28.0774	10895	1.91665	20949	3.68423	32413.2	5.70041	104284	18.3475	95398.8	16.7808
Carotenoid_09		lutein caprate	xanthophylls	705.7	533.5	722.7	positive	[M+H-18]+	C50H74O3	3051.69	4.74421	2012.08	3.13114	4019.9	6.25128	10887.3	16.9374	7503.74	11.6678	6295.08	9.79231	10253.5	15.9434	9318.82	14.4973	11303.4	17.59	14667.9	22.7985	14448.4	22.464	15737.5	24.4682	8220.87	12.7905	10103.8	15.7139	11485.7	17.8666	9780.4	15.2124	46048.7	71.6024	24106.1	37.4833	15530.9	24.1591	14420.5	22.4273
Carotenoid_11		lutein myristate	xanthophylls	761.8	533.5	778.8	positive	[M+H-18]+	C54H82O3	71069.6	110.486	98928.9	153.95	102659	159.643	103828	161.525	59827.9	93.028	41449.7	64.4771	181357	281.997	203207	316.131	240998	375.035	95670.1	148.701	120599	187.503	104589	162.612	201528	313.55	236454	367.743	188393	293.055	186704	290.399	175505	272.899	185714	288.772	281984	438.64	204317	317.761
Carotenoid_12		lutein palmitate	xanthophylls	789.8	533.5	806.8	positive	[M+H-18]+	C56H86O3	98233.8	152.716	91292.8	142.067	189785	295.131	99728	155.148	74976.2	116.583	49306.4	76.6987	234520	364.662	312928	486.824	308923	480.738	53019	82.4078	108654	168.933	92874.8	144.399	253908	395.046	297362	462.469	239896	373.17	192899	300.034	211833	329.385	175261	272.519	226696	352.637	192248	298.991
Carotenoid_15		lutein dilaurate	xanthophylls	733.5	533.3	933.5	positive	[M+H-201]+	C64H101O4	23995.5	37.3038	21353	33.229	28566.2	44.4229	68642	106.787	37876.2	58.8948	38403.4	59.7384	51722.6	80.4249	78968.8	122.852	87274.6	135.814	123024	191.217	122569	190.568	103980	161.665	68817.5	107.071	77846.1	121.069	70898.6	110.286	160630	249.842	265413	412.698	162094	252.045	125247	194.827	83399.6	129.706
Carotenoid_17		lutein dimyristate	xanthophylls	761.8	533.5	988.8	positive	[M+H-228]+	C68H108O4	57148.5	88.844	89936.2	139.956	119839	186.36	99103.3	154.176	65137.2	101.284	41203.4	64.094	174425	271.219	207497	322.804	250142	389.264	93854.6	145.879	131475	204.414	112895	175.527	212849	331.164	222493	346.03	206181	320.725	189214	294.303	204794	318.44	180893	281.276	296191	460.74	235117	365.664
Carotenoid_18		lutein dipalmitate	xanthophylls	789.8	533.5	1044.8	positive	[M+H-256]+	C72H116O4	106107	164.956	86482.6	134.582	146494	227.81	103495	161.008	74176.8	115.34	42946.2	66.805	221161	343.889	259972	404.441	276761	430.687	62969.8	97.8744	64378.1	100.093	87408.2	135.9	248939	387.315	281131	437.226	226890	352.938	85728	133.341	122804	190.952	178911	278.194	229206	356.541	169228	263.19
Carotenoid_20		lutein dioleate	xanthophylls	815.7	533.4	1096.7	positive	[M+H-282]+	C76H120O4	3054.69	4.74888	3299.42	5.13447	2049.51	3.18716	15476.3	24.0766	12443.6	19.349	13964.4	21.7223	7288.57	11.3332	7509.89	11.6832	11945.1	18.5886	9644.07	14.9898	14531.1	22.5926	18671.2	29.0295	7402.52	11.5173	10259.4	15.9558	9118.32	14.184	25668.4	39.9245	48636.4	75.6261	37708.7	58.6343	8879.15	13.812	10119.6	15.7384
Carotenoid_27		violaxanthin dibutyrate	xanthophylls	741.6	653.5	740.6	positive	[M+H]+	C48H68O6		0		0		0		0		0		0		0		0		0		0		0		0		0		0		0		0		0		0		0		0
Carotenoid_29		violaxanthin myristate	xanthophylls	811.8	793.7	810.8	positive	[M+H]+	C54H82O5	16217.4	2.85152	16971.8	2.98716	13954.8	2.45443	7304.41	1.28525	12821.3	2.25484	4969.34	0.874292	38046.4	6.69111	30971.5	5.44958	50030.8	8.8058	25218.8	4.43337	27520.4	4.83944	25675.3	4.51498	54529.9	9.59577	47565.3	8.36683	53580.9	9.42687	46855.4	8.24279	61383.9	10.7954	43696.9	7.68483	71422.6	12.5659	53485.1	9.40814
Carotenoid_45		zeaxanthin dimyristate	xanthophylls	990	761.8	989	positive	[M+H]+	C68H108O4		0		0		0		0		0		0		0		0		0		0		0		0		0		0		0		0		0		0		0		0
Carotenoid_46		zeaxanthin-laurate-palmitate	xanthophylls	989.9	533.4	988.9	positive	[M+H]+	C68H108O4		0		0		0		0		0		0		0		0		0		0		0		0		0		0		0		0		0		0		0		0
Carotenoid_47		zeaxanthin-myristate-palmitate	xanthophylls	1018.1	533.6	1017.1	positive	[M+H]+	C70H112O4		0		0		0		0		0		0		0		0		0		0		0		0		0		0		0		0		0		0		0		0
Carotenoid_56		zeaxanthin	xanthophylls	569.4	477.5	568.428	positive	[M+H]+	C40H56O2	5670.86	0.997117	9634.84	1.6958	9655.47	1.69825	10664.1	1.87639	9692.82	1.70465	9548.7	1.67997	33656	5.91897	38454.3	6.76622	40486.9	7.12601	17875.9	3.14253	19413.4	3.41383	19518.4	3.43229	29064.2	5.1145	34159.8	6.00878	32822.7	5.77474	16954.7	2.98267	19503.9	3.43009	26880.4	4.72737	37652.5	6.62448	25817.3	4.54131
Carotenoid_57		violaxanthin	xanthophylls	601.4	221	600.4179	positive	[M+H]+	C40H56O4	45546.7	70.8077	27462.9	42.7371	27420.2	42.6407	22942.2	35.6914	10829.6	16.8393	26783.3	41.6627	195009	303.226	204115	317.542	234417	364.793	150391	233.754	167368	260.219	144017	223.913	164855	256.492	214995	334.369	238454	370.928	158524	246.568	133985	208.337	158198	245.987	101885	158.487	181814	282.765
Carotenoid_58		neoxanthin	xanthophylls	601.4	565.5	600.4179	positive	[M+H]+	C40H56O4	5751.86	8.94194	3203.61	4.98537	5235.65	8.14188	4594.9	7.14831	4212.34	6.54989	5459.69	8.49282	19725.4	30.6716	16345.8	25.4293	26571.1	41.3492	7507.13	11.6684	9828.35	15.2809	6350.4	9.87343	9283.37	14.4436	13225.4	20.5687	16612.4	25.8415	3082.27	4.79415	7626.06	11.858	8685.83	13.5058	5619.05	8.74072	5332.62	8.2935
Carotenoid_59	Kishimoto et al., 2004;	lutein	xanthophylls	551.5	175.4	568.428	positive	[M+H-18]+	C40H56O2	762425	1185.28	923561	1437.22	844428	1313.16	579649	901.764	403251	627.026	578646	900.113	1.7269e+06	2685.21	1.73646e+06	2701.43	1.96584e+06	3059.19	797326	1239.29	812306	1262.95	814684	1266.65	1.13096e+06	1759.62	1.29217e+06	2009.63	1.6345e+06	2542.55	1.04802e+06	1630.09	1.0064e+06	1564.88	1.05808e+06	1645.24	1.21451e+06	1889.23	1.0794e+06	1678.73
Carotenoid_60		β-cryptoxanthin	xanthophylls	553.5	177.4	552.4331	positive	[M+H]+	C40H56O	9869.21	15.3428	8683.05	13.5123	8735.64	13.5847	7919.42	12.3203	3516.76	5.46831	5812.45	9.04156	16744.7	26.0368	18102.5	28.1621	17169	26.7179	8897.37	13.8292	7872.82	12.2404		0	11042.2	17.1802	12987	20.1978	13865.5	21.5686	7893.29	12.2772	9018.62	14.0233	11975.5	18.621	10228.7	15.9113	9429.59	14.6653
Carotenoid_64		α-cryptoxanthin	xanthophylls	553.5	123.1	552.43	positive	[M+H]+	C40H56O	17287	26.8747	15596.9	24.2715	13649.7	21.2264	15054.4	23.4202	5535.38	8.60712	13106.3	20.3875	25729.6	40.0077	31717	49.3423	39881.7	62.0628	21862.2	33.9806	18136.6	28.1984	22335.6	34.7267	17178.7	26.7277	25938	40.3399	31715.8	49.3355	17694.2	27.5215	24881.6	38.6891	25233.3	39.236	27981.6	43.5267	26070.8	40.5464
Carotenoid_10		lutein laurate	xanthophylls	733.5	533.3	750.5	positive	[M+H-18]+	C52H78O3	37361.7	58.0831	20213.9	31.4563	25046.3	38.9491	80226.5	124.809	40038.3	62.2567	37361.7	58.1179	59754.9	92.9146	83961.2	130.619	78119.1	121.567	123733	192.319	111347	173.119	112568	175.018	67021.4	104.276	67131.4	104.405	63641.1	98.9969	165564	257.517	272478	423.684	184827	287.393	106119	165.073	88006.4	136.871
Carotenoid_21		lutein oleate	xanthophylls	815.7	533.4	832.7	positive	[M+H-18]+	C58H88O3	2385.03	3.70781	2392.16	3.72261	1744.39	2.71267	13344	20.7593	10015.5	15.5733	13140.6	20.4408	6425.97	9.99192	5794.45	9.01446	6959.6	10.8303	7682.68	11.9412	8521.68	13.2493	9027.32	14.0354	6468.09	10.0635	7157.42	11.1315	5934.96	9.23213	24905.3	38.7375	30816.5	47.9175	28204.1	43.8554	7360.87	11.4502	4920.15	7.65201
Carotenoid_26		rubixanthin palmitate	xanthophylls	791.7	535.4	790.7	positive	[M+H]+	C56H86O2	11816.7	2.07775	8172.8	1.43847	11632.4	2.04595	9661.21	1.69994	9178.43	1.61418	5060.28	0.890291	16559.2	2.91221	27094	4.76732	25415	4.47324	5403.74	0.949959	10655.7	1.8738	10019.5	1.76193	19656.1	3.45893	24951.8	4.38908	18606.7	3.27361	15517	2.72975	12760.7	2.24419	16644	2.92712	15244.1	2.682	12668.2	2.22837
Carotenoid_41		zeaxanthin palmitate	xanthophylls	807.8	551.5	806.8	positive	[M+H]+	C56H86O3	7703.32	1.35449	7299.87	1.28483	7364.83	1.29536	3938.54	0.693005	2564.95	0.45109	3674.39	0.646462	12040.5	2.11752	16325.5	2.87255	12642	2.22509	3766.73	0.662178	7136.72	1.25499	6490.65	1.14138	18983.5	3.34057	14955.1	2.63063	12531.4	2.20474	7632.21	1.34266	13497.9	2.37384	13277.5	2.33508	13947	2.4538	10231.1	1.79968
Carotenoid_48		zeaxanthin dipalmitate	xanthophylls	789.5	533.5	1045.1	positive	[M+H-256]+	C72H116O4	91448.5	16.0796	69599.8	12.2501	104932	18.456	73441.2	12.9223	58632.1	10.3115	37349.4	6.57115	157199	27.6461	199967	35.1852	196482	34.5823	42741.6	7.51382	74593.7	13.1173	42473.2	7.46889	181365	31.9153	236823	41.6576	169648	29.8474	46441.7	8.17	102112	17.9581	133079	23.4041	167001	29.3817	134855	23.7213
Carotenoid_49		zeaxanthin-palmitate-stearate	xanthophylls	1074.1	789.8	1073.1	positive	[M+H]+	C74H120O4		0		0		0		0		0		0		0		0		0		0		0		0		0		0		0		0		0		0		0		0
Carotenoid_50		zeaxanthin-oleate-palmitate	xanthophylls	1071.9	789.8	1070.9	positive	[M+H]+	C74H118O4		0		0		0		0		0		0		0		0		0		0		0		0		0		0		0		0		0		0		0		0
Carotenoid_53		β-cryptoxanthin palmitate	xanthophylls	791.9	535.5	790.9	positive	[M+H]+	C56H86O2	10709.3	16.6488	8567.41	13.3324	17497.4	27.21	9093.14	14.1463	6249.97	9.71826	5899.79	9.17742	18599.6	28.921	22614.4	35.1814	26863.8	41.8047	4959.54	7.70865	7390.12	11.49	9032.74	14.0439	19225.9	29.9128	16897.9	26.2802	18062.2	28.0967	15353	23.8801	11973.8	18.6183	16473.5	25.6151	18149.6	28.2326	15624.8	24.3004
Carotenoid_55		antheraxanthin	xanthophylls	585.5	175.4	584.4229	positive	[M+H]+	C40H56O3	30390	47.2449	20254.5	31.5196	22162	34.4637	11497.9	17.8873	6881.96	10.701	8187.96	12.7368	140501	218.469	121112	188.415	159705	248.529	10227.3	15.8964	16692.3	25.9528	27638.8	42.9721	57785	89.9055	62063.1	96.523	68984.9	107.309	27636.5	42.9856	27162.9	42.2364	33553.1	52.1727	84746.5	131.827	77217.8	120.092
Carotenoid_13		lutein stearate	xanthophylls	817.8	533.5	834.8	positive	[M+H-18]+	C58H90O3	10346.7	16.0851	11396.3	17.7346	8902.54	13.8442	56106.9	87.2859	60967.5	94.8002	64601.6	100.491	18521.2	28.7992	21368.8	33.2435	29849.8	46.4515	47225.4	73.4027	64213.7	99.8378	59078.9	91.8543	22952.6	35.711	24586.8	38.2383	34402.8	53.5153	61189.2	95.1734	176321	274.167	158829	246.968	24465.1	38.0567	29735.6	46.246
Carotenoid_24		rubixanthin laurate	xanthophylls	735.6	535.4	734.6	positive	[M+H]+	C52H78O2	2400.35	0.422058	2022.57	0.355988	3599.74	0.633138	7781.48	1.36919	3217.54	0.565859	3340.54	0.587725	4985.6	0.876802	6826.31	1.20112	8195.42	1.44246	10803.7	1.89926	11952.6	2.10186	11251.4	1.97855	5402.46	0.950684	6937.82	1.22038	6129.44	1.0784	26405.8	4.64529	29083.3	5.11478	20172.1	3.5476	12747.1	2.24269	8615.03	1.5154
Carotenoid_22		neochrome palmitate	xanthophylls	821.7	565.5	838.7	positive	[M+H-18]+	C56H86O5	7074.43	10.998	2137.75	3.32671	7944.38	12.3542	5868.07	9.12899	2037.32	3.16789	2104.54	3.27372	18325.7	28.4951	17664.8	27.4812	22937.7	35.695	2421.76	3.76416	3468.9	5.39335	4365.75	6.78775	13667.1	21.2641	22630.6	35.1959	14124	21.9706	1578.23	2.45477	4511.28	7.01472	3740.98	5.81696	15962.4	24.8303	14782.6	22.9905
Carotenoid_68		β-citraurin	xanthophylls	433.3	341.1	432.6	positive	[M+H]+	C30H40O2		0		0		0		0		0		0		0		0		0		0		0		0		0		0		0		0		0		0		0		0
number of components
Total content（ug/g）											2190.6		2443.76		2716.32		2482.27		1575.43		1857.41		5202.19		5593.22		6354.07		2894.6		3174.58		3097.84		4264.61		4860.7		5154.25		4146.86		5082.04		4786.89		4687.53		4096.75
[truncated: 32 more columns]

## Sheet: HJ content
Index	Compounds	Class	Q1 (Da)	Q3 (Da)	Molecular Weight	Ion mode	Ionization model	Formula	HS1-S-1	Content	HS1-S-2	Content	HS1-S-3	Content	HS1-G-1	Content	HS1-G-2	Content	HS1-G-3	Content	HS2-S-1	Content	HS2-S-2	Content	HS2-S-3	Content	HS2-G-1	Content	HS2-G-2	Content	HS2-G-3	Content	HS3-S-1	Content	HS3-S-2	Content	HS3-S-3	Content	HS3-G-1	Content	HS3-G-2	Content	HS3-G-3	Content	HS4-S-1	Content	HS4-S-2	Content	HS4-S-3
										100.06		100		100.07		99.99		100.02		100.07		100.02		99.99		100.08		100.02		99.99		100.07		100		99.99		100		100.06		100.06		100.03		100.04		100.02
Carotenoid_04	β-carotene	carotenes	537.6	177.1	536.4382	positive	[M+H]+	C40H56	13946.6	101.894	8996.37	65.7667	13982.2	102.143	19389.9	141.761	19203.2	140.354	15329	111.982	25904.9	189.336	32053.9	234.349	15329.6	111.975	23211.2	169.649	18974.6	138.725	38159	132.656	22038	161.106	27147.3	198.477	18964	138.633	23040.8	168.336	22925.2	167.491	20643.1	150.863	5282.92	38.6046	8024.44	58.6498	7102.14
Carotenoid_01	α-carotene	carotenes	537.5	123.2	536.438232	positive	[M+H]+	C40H56	1238.4	9.04772	2349.02	17.1722	1805.9	13.1925	3732.54	27.2889	4959.58	36.2491	4133.32	30.1949	3661.43	26.761	5183.5	37.8971	4340.83	31.7077	5607.81	40.9869	5429.62	39.6965	5767.42	42.1324	3020.87	22.0837	5443.49	39.7979	5236.23	38.2787	1970.48	14.3963	2672.36	19.5242	3816.03	27.8882	1384.3	10.1157	1683.01	12.301	3564.45
Carotenoid_05	phytofluene	carotenes	543.5	81.2	542.4852	positive	[M+H]+	C40H62	0	0	0	0	0	0	0	0	0	0	0	0	0	0	0	0	0	0	0	0	0	0	0	0	0	0	0	0	0	0	0	0	0	0	0	0	0	0	0	0	0
Carotenoid_07	ε-carotene	carotenes	537.6	123.2	536.438232	positive	[M+H]+	C40H56	0	0	0	0	0	0	0	0	0	0	0	0	0	0	0	0	0	0	0	0	0	0	0	0	0	0	0	0	0	0	0	0	0	0	0	0	0	0	0	0	0
Carotenoid_03	γ-carotene	carotenes	537.4	177.3	536.4382	positive	[M+H]+	C40H56	5894.57	43.0656	1731.79	12.66	5067.16	37.0169	6196.06	45.3	6731.42	49.1993	6329.58	46.2392	9682.71	70.77	10927.8	79.8942	4528	33.0749	5265.84	38.4875	5170.98	37.8055	9370.77	68.4558	6631.13	48.476	7997.82	58.4728	7285.8	53.2618	10214.2	74.6247	11092.6	81.0424	10575.2	77.2851	3659.32	26.7403	4550.19	33.2569	4485.49
Carotenoid_06	(E/Z)-phytoene	carotenes	545.3	81	544.5008	positive	[M+H]+	C40H64	45270.7	15.9951	33631.3	11.8898	63227.5	22.3374	82235	29.0758	82367.4	29.1138	86413.5	30.5287	61426.9	21.7122	69017.3	24.4024	50727.7	17.9196	35059.6	12.3923	32067.4	11.338	56513.3	19.9654	45888.8	16.2233	37666.1	13.3176	32303.4	11.4203	44373	15.6779	36669.5	12.9561	36268.5	12.8183	9496.3	3.35592	12467.8	4.40691	15042.2
Carotenoid_02	lycopene	carotenes	537.4	81	536.4382	positive	[M+H]+	C40H56	0	0	0	0	0	0	0	0	0	0	0	0	0	0	0	0	0	0	0	0	0	0	0	0	0	0	0	0	0	0	0	0	0	0	0	0	0	0	0	0	0
Carotenoid_35	violaxanthin dimyristate	xanthophylls	1021.8	793.7	1020.8	positive	[M+H]+	C68H108O6	0	0	0	0	0	0	0	0	0	0	0	0	0	0	0	0	0	0	0	0	0	0	0	0	0	0	0	0	0	0	0	0	0	0	0	0	0	0	0	0	0
Carotenoid_38	violaxanthin-myristate-oleate	xanthophylls	1075.9	847.7	1074.9	positive	[M+H]+	C72H114O6	13972.5	2.45705	14661.7	2.5798	16481.3	2.89794	2540.72	0.447097	3110.67	0.547228	3446.02	0.60592	25038.2	4.40471	24104.8	4.24179	20073	3.52912	5499.22	0.967421	5314.16	0.935145	5416.46	0.952385	19501.4	3.43137	13581.4	2.38996	16891.9	2.97222	4350.1	0.764962	5349.51	0.940707	4599.38	0.80904	9003.78	1.58362	12587.8	2.21443	11349
Carotenoid_62	8'-apo-beta-carotenal	xanthophylls	417.3	325.3	416.638	positive	[M+H]+	C30H40O	0	0	0	0	0	0	0	0	0	0	0	0	0	0	0	0	0	0	0	0	0	0	0	0	0	0	0	0	0	0	0	0	0	0	0	0	0	0	0	0	0
Carotenoid_23	rubixanthin caprate	xanthophylls	707.7	535.6	706.7	positive	[M+H]+	C50H74O2	0	0	0	0	0	0	0	0	0	0	0	0	0	0	0	0	0	0	0	0	0	0	0	0	0	0	0	0	0	0	0	0	0	0	0	0	0	0	0	0	0
Carotenoid_65	capsorubin	xanthophylls	601.4	109	600.42	positive	[M+H]+	C40H56O4	0	0	0	0	0	0	0	0	0	0	0	0	0	0	0	0	0	0	0	0	0	0	0	0	0	0	0	0	0	0	0	0	0	0	0	0	0	0	0	0	0
Carotenoid_14	5,6epoxy-luttein dilaurate	xanthophylls	749.6	549.5	948.6	positive	[M+H-200]+	C64H100O5	1768.97	0.311072	378.94	0.0666763	1640.07	0.288376	9487.89	1.66961	16176.4	2.84575	16395	2.88276	2898.89	0.509972	2243.67	0.394824	1424.72	0.250486	40164.8	7.06577	41794.4	7.35465	49380.7	8.68269	4490.4	0.790107	1624.31	0.285834	2371.51	0.417279	71610.9	12.5927	71531.1	12.5787	70873.2	12.4667	2591.36	0.45578	3756.07	0.660766	5078.42
Carotenoid_43	zeaxanthin dilaurate	xanthophylls	933.9	533.2	932.9	positive	[M+H]+	C64H100O4	0	0	0	0	0	0	0	0	0	0	0	0	0	0	0	0	0	0	0	0	0	0	0	0	0	0	0	0	0	0	0	0	0	0	0	0	0	0	0	0	0
Carotenoid_34	violaxanthin-myristate-laurate	xanthophylls	993.8	975.7	992.8	positive	[M+H]+	C66H104O6	0	0	0	0	0	0	0	0	0	0	0	0	0	0	0	0	0	0	0	0	0	0	0	0	0	0	0	0	0	0	0	0	0	0	0	0	0	0	0	0	0
Carotenoid_39	violaxanthin dioleate	xanthophylls	1129.9	829.8	1128.9	positive	[M+H]+	C76H120O6	0	0	0	0	0	0	0	0	0	0	0	0	0	0	0	0	0	0	0	0	0	0	0	0	0	0	0	0	0	0	0	0	0	0	0	0	0	0	0	0	0
Carotenoid_51	β-cryptoxanthin laurate	xanthophylls	735.8	535.5	734.8	positive	[M+H]+	C52H78O2	616.21	0.10836	355.97	0.0626346	386.64	0.0679836	5567.38	0.979705	7408.42	1.30329	5387.86	0.947357	1088.22	0.191439	1611.49	0.283578	536.81	0.0943788	15764.1	2.77322	8792.65	1.54726	24683.7	4.34018	1937.03	0.34083	1937.93	0.341022	1657.96	0.291726	16705.2	2.9376	13587.7	2.38939	13462.8	2.36814	377.82	0.0664527	527.6	0.0928152	648.7
Carotenoid_66	canthaxanthin	xanthophylls	565.5	203.3	564.8	positive	[M+H]+	C40H52O2	0	0	0	0	0	0	44969.7	7.91343	44425.2	7.81526	52019.9	9.14674	0	0	0	0	0	0	25133.4	4.42146	21487.3	3.78117	59811.2	10.5167	0	0	0	0	0	0	46528.8	8.18205	54306.3	9.54972	59428.3	10.4536	0	0	0	0	0
Carotenoid_08	antheraxanthin dipalmitate	xanthophylls	1061	805	1060	positive	[M+H]+	C72H115O5	900.27	0.158312	2018.66	0.355193	2500.1	0.439597	1125.3	0.198022	2646.66	0.465599	2850.94	0.501286	7855.76	1.38198	6547.93	1.15225	5951.88	1.04642	3830.99	0.673946	3844.28	0.676487	3914.01	0.688207	7616.03	1.34008	4986.89	0.877555	4270.5	0.751415	4426.63	0.77842	5772.24	1.01504	4832.91	0.850119	2442.74	0.42964	4099.52	0.721186	5215.43
Carotenoid_61	astaxanthin	xanthophylls	597.3	147.1	596.84	positive	[M+H]+	C40H52O4	0	0	0	0	0	0	0	0	0	0	0	0	0	0	0	0	0	0	0	0	0	0	0	0	0	0	0	0	0	0	0	0	0	0	0	0	0	0	0	0	0
Carotenoid_54	β-cryptoxanthin oleate	xanthophylls	817.8	535.4	816.8	positive	[M+H]+	C58H88O2	0	0	0	0	0	0	0	0	0	0	0	0	0	0	0	0	0	0	0	0	0	0	0	0	0	0	0	0	0	0	0	0	0	0	0	0	0	0	0	0	0
Carotenoid_52	β-cryptoxanthin myristate	xanthophylls	763.9	535.5	762.9	positive	[M+H]+	C54H82O2	634.61	0.111596	556.34	0.0978907	654.24	0.115036	7320.36	1.28818	6028.1	1.06046	5912.44	1.03959	2262.92	0.398092	2613.16	0.459844	1289.27	0.226672	15338.2	2.69829	10494.3	1.8467	16895.9	2.97083	3044.7	0.53573	1701.2	0.299364	3648.3	0.641936	12654.4	2.22526	10917.2	1.91979	11603.7	2.04111	969.57	0.170532	913.05	0.160623	1528.12
Carotenoid_44	zeaxanthin-laurate-myristate	xanthophylls	962.7	733.5	961.7	positive	[M+H]+	C66H105O4	0	0	0	0	0	0	0	0	0	0	0	0	0	0	0	0	0	0	0	0	0	0	0	0	0	0	0	0	0	0	0	0	0	0	0	0	0	0	0	0	0
Carotenoid_42	zeaxanthin-caprate-laurate	xanthophylls	906.9	533.6	905.9	positive	[M+H]+	C60H121O4	0	0	0	0	0	0	0	0	0	0	0	0	0	0	0	0	0	0	0	0	0	0	0	0	0	0	0	0	0	0	0	0	0	0	0	0	0	0	0	0	0
Carotenoid_40	zeaxanthin myristoleate	xanthophylls	777.7	551.4	776.7	positive	[M+H]+	C54H80O3	0	0	0	0	0	0	0	0	0	0	0	0	0	0	0	0	0	0	0	0	0	0	0	0	0	0	0	0	0	0	0	0	0	0	0	0	0	0	0	0	0
Carotenoid_32	violaxanthin dilaurate	xanthophylls	966.7	948.8	965.7	positive	[M+H]+	C64H101O6	0	0	0	0	0	0	13079.4	2.3016	17325	3.04781	19943.2	3.50665	0	0	0	0	0	0	13559	2.3853	15228.5	2.6798	17687.8	3.11007	0	0	0	0	0	0	8420.74	1.48078	6088.39	1.07064	6782.78	1.1931	0	0	0	0	0
Carotenoid_37	violaxanthin dipalmitate	xanthophylls	1077.9	821.7	1076.9	positive	[M+H]+	C72H116O6	652.78	0.114791	795.95	0.140051	1705.05	0.299802	1407.3	0.247646	1757.45	0.30917	2463.21	0.43311	2512.43	0.441986	2561.72	0.450792	2639.69	0.464095	854.41	0.150307	1815.18	0.319422	1562.52	0.274741	2154.02	0.37901	2779.53	0.489121	2921.26	0.51401	1521.97	0.267637	2980.03	0.524036	1399.53	0.24618	1474.3	0.259306	4052.74	0.712956	2711.97
Carotenoid_31	violaxanthin palmitoleate	xanthophylls	837.7	745.6	836.7	positive	[M+H]+	C56H84O5	0	0	0	0	0	0	0	0	0	0	0	0	0	0	0	0	0	0	0	0	0	0	0	0	0	0	0	0	0	0	0	0	0	0	0	0	0	0	0	0	0
Carotenoid_30	violaxanthin palmitate	xanthophylls	839.8	821.8	838.8	positive	[M+H]+	C56H86O5	2571.63	0.452219	3060.5	0.53851	2924.96	0.514301	13873.1	2.44128	11846.3	2.08399	11211.9	1.97141	13068.1	2.29893	13949.5	2.45473	13713.6	2.41104	23508.7	4.13564	18787.5	3.30608	23499.1	4.13189	16152	2.84202	13049.5	2.29636	8978.88	1.57988	27212.2	4.78525	19639.6	3.45361	24126.1	4.24383	6605.58	1.16182	5989.19	1.05362	7618.71
Carotenoid_25	rubixanthin myristate	xanthophylls	763.5	533.5	762.5	positive	[M+H]+	C54H82O2	0	0	0	0	0	0	689.73	0.121373	1042	0.183308	569.22	0.100087	0	0	0	0	0	0	2212.88	0.389289	2286.44	0.40235	3054.9	0.537148	0	0	0	0	0	0	2040.02	0.358736	1553.21	0.273131	1971.79	0.346842	0	0	0	0	0
Carotenoid_19	lutein distearate	xanthophylls	817.9	533.5	1100.9	positive	[M+H-284]+	C76H124O4	1860.05	2.89196	2886.72	4.49089	2028.44	3.15345	47587.5	74.0396	34390.8	53.4913	56479.3	87.8038	11638.8	18.1029	16520.4	25.7034	18514.9	28.7807	47269.5	73.5228	35038	54.5142	26888.2	41.8009	17244.5	26.8274	22301.8	34.6985	20898.5	32.5118	44205.4	68.7294	72407.5	112.577	67239.8	104.574	15986.5	24.8604	27516.3	42.7988	24091.5
Carotenoid_16	5,6epoxy-lutein-caprate-palmitate	xanthophylls	805.4	549.4	976.4	positive	[M+H-172]+	C66H104O5	1299.82	2.02093	508.78	0.791512	1373.8	2.13573	6269.06	9.75379	9838.74	15.3031	11123.1	17.2921	1752.93	2.7265	1335.43	2.07774	2104.92	3.27202	6448.35	10.0297	5350.97	8.32537	7607.83	11.8273	2451.04	3.8131	4084.8	6.35538	3697.99	5.75299	19774.2	30.7444	17557.9	27.2985	15967.2	24.8328	1263.58	1.96497	1930.34	3.00244	2338.76
Carotenoid_67	echinenone	xanthophylls	551.6	203.1	550.9	positive	[M+H]+	C40H54O	37533.7	6.60027	28542.7	5.02223	33607.1	5.90919	27298.5	4.80378	25573	4.4988	36306.6	6.38384	8071.26	1.41989	6830.59	1.202	7782.92	1.36835	20699.2	3.64139	18469.1	3.25005	22870.5	4.02135	4629.39	0.814563	5859.88	1.03118	4004.98	0.704695	17325.7	3.04671	21357	3.75562	17374.4	3.05619	1156.54	0.203417	2795.75	0.491827	3265.2
Carotenoid_36	violaxanthin-myristate-palmitate	xanthophylls	1050	793.8	1049	positive	[M+H]+	C70H112O6	543.03	0.0954914	621.93	0.109432	887.39	0.156031	484.56	0.0852692	446.81	0.0786026	1167.57	0.205296	2372.44	0.417359	1886.74	0.332014	1310.76	0.23045	931.43	0.163857	2097.48	0.369099	1460.72	0.256841	2230.42	0.392453	1399.36	0.246249	2323.11	0.408762	1530.55	0.269146	1680.69	0.295548	205.25	0.0361039	2057.54	0.361889	1958.24	0.344493	2373.85
Carotenoid_28	violaxanthin laurate	xanthophylls	783.7	583.4	800.7	positive	[M+H-18]+	C52H80O6	0	0	0	0	0	0	1557.85	0.274139	3188.62	0.560941	2593.53	0.456025	0	0	0	0	0	0	4326.74	0.761158	2355.02	0.414418	8564.52	1.50591	0	0	0	0	0	0	5635.37	0.990976	7832.78	1.37739	6277.46	1.10422	0	0	0	0	0
Carotenoid_33	violaxanthin-myristate-caprate	xanthophylls	965.7	947.8	964.7	positive	[M+H]+	C64H100O6	11914	2.09507	15592.5	2.74357	11340.7	1.99406	11828.4	2.08148	9888.14	1.73952	9590.84	1.68637	13902	2.44563	12357.5	2.17459	13538	2.38017	5695.25	1.00191	3516.75	0.618851	5816.66	1.02275	13908.4	2.44725	8567.81	1.5077	10861.7	1.91118	8194.98	1.44108	10045	1.7664	9398.66	1.65324	7183.7	1.2635	8387.78	1.47557	5506.42
Carotenoid_63	capsanthin	xanthophylls	585.5	109.1	584.871	positive	[M+H]+	C40H56O3	0	0	0	0	0	0	10878	1.91422	10418.6	1.83284	14412.4	2.53416	0	0	0	0	0	0	0	0	0	0	0	0	0	0	0	0	0	0	0	0	0	0	0	0	0	0	0	0	0
Carotenoid_09	lutein caprate	xanthophylls	705.7	533.5	722.7	positive	[M+H-18]+	C50H74O3	326.36	0.507416	582.23	0.905779	403.85	0.627832	7865.09	12.237	7968.33	12.3939	5754.82	8.94655	1787.4	2.78011	1634.2	2.54259	641.07	0.996519	8529.27	13.2664	9981.83	15.5303	11545.4	17.9487	1697.97	2.64154	2239.7	3.48466	1641.21	2.55324	22962.2	35.701	13158.3	20.4582	14245.2	22.1547	352.1	0.547545	250.86	0.390186	237.77
Carotenoid_11	lutein myristate	xanthophylls	761.8	533.5	778.8	positive	[M+H-18]+	C54H82O3	6769.42	10.5249	7165.34	11.1472	7944.53	12.3507	79407.9	123.548	91776.7	142.749	68850.7	107.037	21887.2	34.0433	21161.9	32.925	26226.6	40.7683	202511	314.984	161705	251.591	211046	328.096	31304	48.6998	40314.2	62.7233	29856.3	46.4477	177301	275.663	156979	244.067	157720	245.293	9439.94	14.6799	13991.4	21.7621	23541
Carotenoid_12	lutein palmitate	xanthophylls	789.8	533.5	806.8	positive	[M+H-18]+	C56H86O3	9422.21	14.6494	6174.26	9.60533	11681.9	18.1608	79060.2	123.007	126868	197.33	116176	180.61	17224.9	26.7915	15219.4	23.6793	20909	32.5023	190692	296.601	227392	353.791	191061	297.028	31224.3	48.5758	31526.2	49.0505	19479.6	30.3045	170833	265.607	171507	266.655	194743	302.871	7790.89	12.1155	11008	17.1218	16040.5
Carotenoid_15	lutein dilaurate	xanthophylls	733.5	533.3	933.5	positive	[M+H-201]+	C64H101O4	3497.17	5.43731	2414.28	3.75591	3818.15	5.93576	56812.3	88.3921	54671.7	85.0361	53167.1	82.6545	12172.8	18.9335	11933.4	18.5667	7395.66	11.4963	133592	207.789	61999.4	96.4625	148802	231.33	11766.1	18.3047	13473.7	20.9632	11046.8	17.1856	125572	195.236	105985	164.783	107429	167.078	3353.1	5.21435	3982.39	6.19419	7415.55
Carotenoid_17	lutein dimyristate	xanthophylls	761.8	533.5	988.8	positive	[M+H-228]+	C68H108O4	5841.37	9.08201	6740.03	10.4855	7726.7	12.0121	72006.1	112.031	89377.4	139.017	74956.1	116.528	20817	32.3786	20817	32.3884	28291.7	43.9783	219801	341.877	155649	242.169	250734	389.795	39379.9	61.2636	40377	62.8211	23684.2	36.8457	180100	280.015	162927	253.315	164690	256.133	7883.18	12.259	11476.7	17.8508	22315.6
Carotenoid_18	lutein dipalmitate	xanthophylls	789.8	533.5	1044.8	positive	[M+H-256]+	C72H116O4	8934.66	13.8914	7800.15	12.1347	10560.1	16.4169	80471.4	125.202	106627	165.848	116222	180.681	15850.3	24.6534	15879.7	24.7066	17338	26.9513	163996	255.079	224671	349.556	185401	288.227	42704.3	66.4354	34976.5	54.4186	17695.5	27.529	170439	264.994	164066	255.085	169282	263.274	6947.87	10.8045	8192.54	12.7426	12470.6
Carotenoid_20	lutein dioleate	xanthophylls	815.7	533.4	1096.7	positive	[M+H-282]+	C76H120O4	1278.92	1.98843	970.38	1.50963	675.89	1.05075	12562.6	19.5457	13214.8	20.5542	19186.9	29.8283	4927.48	7.66418	7059.83	10.9841	6285.55	9.77065	15793	24.5643	9119.56	14.1888	10982.6	17.0737	6721.66	10.4569	6645.27	10.3391	6083	9.46336	15451	24.0228	19604	30.4798	22563.1	35.091	6978	10.8514	9367.2	14.5697	9078.62
Carotenoid_27	violaxanthin dibutyrate	xanthophylls	741.6	653.5	740.6	positive	[M+H]+	C48H68O6	0	0	0	0	0	0	0	0	0	0	0	0	0	0	0	0	0	0	0	0	0	0	0	0	0	0	0	0	0	0	0	0	0	0	0	0	0	0	0	0	0
Carotenoid_29	violaxanthin myristate	xanthophylls	811.8	793.7	810.8	positive	[M+H]+	C54H82O5	0	0	0	0	0	0	16779.1	2.95266	13680.7	2.4067	9904.96	1.74161	0	0	0	0	0	0	27761.4	4.88378	12155.9	2.1391	22798.2	4.00864	0	0	0	0	0	0	53224.2	9.35944	45456.6	7.9935	36118.4	6.3533	0	0	0	0	0
Carotenoid_45	zeaxanthin dimyristate	xanthophylls	990	761.8	989	positive	[M+H]+	C68H108O4	0	0	0	0	0	0	0	0	0	0	0	0	0	0	0	0	0	0	0	0	0	0	0	0	0	0	0	0	0	0	0	0	0	0	0	0	0	0	0	0	0
Carotenoid_46	zeaxanthin-laurate-palmitate	xanthophylls	989.9	533.4	988.9	positive	[M+H]+	C68H108O4	0	0	0	0	0	0	0	0	0	0	0	0	0	0	0	0	0	0	0	0	0	0	0	0	0	0	0	0	0	0	0	0	0	0	0	0	0	0	0	0	0
Carotenoid_47	zeaxanthin-myristate-palmitate	xanthophylls	1018.1	533.6	1017.1	positive	[M+H]+	C70H112O4	0	0	0	0	0	0	0	0	0	0	0	0	0	0	0	0	0	0	0	0	0	0	0	0	0	0	0	0	0	0	0	0	0	0	0	0	0	0	0	0	0
Carotenoid_56	zeaxanthin	xanthophylls	569.4	477.5	568.428	positive	[M+H]+	C40H56O2	12298.7	2.16272	9294.54	1.63542	15102.7	2.65554	10344	1.82025	13393.4	2.35617	14978.6	2.63372	1788.42	0.314618	2386.5	0.419958	1336.58	0.23499	3757.93	0.661094	1718.43	0.302396	2934.23	0.515931	995.3	0.175128	816.68	0.143713	836.54	0.147193	4596.99	0.808377	4904.43	0.86244	3522.51	0.619617	435.8	0.0766504	771.39	0.135703	1016.83
Carotenoid_57	violaxanthin	xanthophylls	601.4	221	600.4179	positive	[M+H]+	C40H56O4	23847.7	37.0777	14698.6	22.8668	22929.8	35.6471	27325.9	42.5154	27105	42.159	37812	58.7832	11846.5	18.426	12047.6	18.7445	10613.4	16.4981	23309	36.2546	29735.6	46.2644	33110.2	51.4737	17339.7	26.9755	16345.9	25.432	12791.3	19.8995	41452.3	64.449	42183.8	65.5863	42149.1	65.552	6837.21	10.6324	8071.62	12.5546	11419.1
Carotenoid_58	neoxanthin	xanthophylls	601.4	565.5	600.4179	positive	[M+H]+	C40H56O4	2662.72	4.13993	3048.61	4.74274	4321.41	6.71814	3591.87	5.58845	3485.65	5.42156	4797.69	7.45857	4032.05	6.27143	3492.4	5.43369	3007.84	4.67557	8537.35	13.279	9939.34	15.4642	9591.88	14.9117	1556.91	2.42209	4124.24	6.41675	2430.03	3.78041	8509.93	13.231	8526.37	13.2566	5181.14	8.05791	0	0	0	0	0
Carotenoid_59	lutein	xanthophylls	551.5	175.4	568.428	positive	[M+H-18]+	C40H56O2	733840	1140.95	553354	860.857	646672	1005.33	601449	935.771	509337	792.22	554408	861.893	170124	264.61	144633	225.029	159665	248.193	434491	675.805	296547	461.385	572974	890.756	89565.7	139.338	112488	175.015	82848.8	128.888	419176	651.723	400344	622.445	332216	516.675	26656.8	41.4536	39584.2	61.569	58975
Carotenoid_60	β-cryptoxanthin	xanthophylls	553.5	177.4	552.4331	positive	[M+H]+	C40H56O	8399.39	13.0591	6181.16	9.61607	10565.8	16.4257	7009.22	10.9054	3967.49	6.17101	7507.9	11.6719	1975.07	3.07201	1740.57	2.70809	1567.9	2.43724	3615.71	5.62386	3531.12	5.49393	4618.87	7.18058	1195.99	1.86061	934.14	1.45339	1073.21	1.6696	4252.83	6.61219	4229.58	6.57604	3337.4	5.19046	0	0	0	0	0
Carotenoid_64	α-cryptoxanthin	xanthophylls	553.5	123.1	552.43	positive	[M+H]+	C40H56O	0	0	0	0	0	0	22005.5	34.2375	21104.8	32.8263	25891.1	40.2508	0	0	0	0	0	0	1238.18	1.92586	1219.17	1.89686	3839.74	5.96933	5880.6	9.14848	3267.51	5.08379	4265.72	6.63621	3125.76	4.85985	3798.87	5.90638	4321.38	6.72078	1602.27	2.49166	4296.49	6.68274	5352.18
Carotenoid_10	lutein laurate	xanthophylls	733.5	533.3	750.5	positive	[M+H-18]+	C52H78O3	2795.54	4.34643	1929.57	3.00184	4346.5	6.75715	58435.1	90.9169	59342.8	92.3015	53457.3	83.1056	9806.12	15.2524	8683.54	13.5104	7571.55	11.7697	154350	240.076	140151	218.056	150505	233.977	11674.3	18.1618	12280.9	19.1073	9850.46	15.3244	116018	180.381	98753.1	153.539	112475	174.925	3638.19	5.65769	3098.59	4.81953	8030.62
Carotenoid_21	lutein oleate	xanthophylls	815.7	533.4	832.7	positive	[M+H-18]+	C58H88O3	546.59	0.849823	394.44	0.613633	778.69	1.21057	8647.63	13.4545	9284.99	14.4418	10895.5	16.9383	2260.82	3.51647	3306.42	5.14433	4193.12	6.51805	11288.3	17.5578	7769.87	12.0888	7722.56	12.0056	5659.34	8.80427	5852.32	9.1054	4468	6.95089	9327.03	14.5014	15168.6	23.5837	12889	20.0455	5896.33	9.16929	6816.85	10.6029	5707.02
Carotenoid_26	rubixanthin palmitate	xanthophylls	791.7	535.4	790.7	positive	[M+H]+	C56H86O2	1519.42	0.267189	749.64	0.131903	1676.73	0.294822	5483.6	0.964962	11149.9	1.96149	10330.9	1.8165	1316.63	0.231621	2221.13	0.390858	1897.94	0.333685	16167.8	2.84422	20667.2	3.63685	12759.9	2.2436	2011.57	0.353945	2921.88	0.51417	2167.22	0.381333	10772	1.89425	13581.4	2.38827	14201.7	2.4981	907.93	0.159691	1064.54	0.187273	1906.95
Carotenoid_41	zeaxanthin palmitate	xanthophylls	807.8	551.5	806.8	positive	[M+H]+	C56H86O3	526.36	0.09256	684.63	0.120464	573.7	0.100875	4496.64	0.791284	6053.73	1.06497	5757.88	1.01242	1048.91	0.184524	1208.58	0.212677	1220.48	0.214578	6310.28	1.1101	8642.27	1.5208	10820.1	1.90253	2600.29	0.457533	1363.2	0.239886	1155.81	0.20337	8761.82	1.54076	6902.75	1.21384	7518.16	1.32246	410.86	0.0722639	807.66	0.142083	806.94
Carotenoid_48	zeaxanthin dipalmitate	xanthophylls	789.5	533.5	1045.1	positive	[M+H-256]+	C72H116O4	5413.35	0.951934	4652.32	0.818598	7205.63	1.26698	47441.2	8.34834	88983.4	15.6539	79932.4	14.0546	10622.2	1.86865	9967.19	1.75395	15459.4	2.71798	129103	22.7118	147891	26.0248	128436	22.5831	23568.1	4.14692	24722.3	4.35044	13430.6	2.36318	117083	20.5889	123287	21.6799	123308	21.6902	5516.07	0.970191	5982.8	1.05249	9234.94
Carotenoid_49	zeaxanthin-palmitate-stearate	xanthophylls	1074.1	789.8	1073.1	positive	[M+H]+	C74H120O4	0	0	0	0	0	0	0	0	0	0	0	0	0	0	0	0	0	0	0	0	0	0	0	0	0	0	0	0	0	0	0	0	0	0	0	0	0	0	0	0	0
Carotenoid_50	zeaxanthin-oleate-palmitate	xanthophylls	1071.9	789.8	1070.9	positive	[M+H]+	C74H118O4	0	0	0	0	0	0	0	0	0	0	0	0	0	0	0	0	0	0	0	0	0	0	0	0	0	0	0	0	0	0	0	0	0	0	0	0	0	0	0	0	0
Carotenoid_53	β-cryptoxanthin palmitate	xanthophylls	791.9	535.5	790.9	positive	[M+H]+	C56H86O2	1633.63	2.53992	1005.54	1.56432	676.69	1.05199	5931.79	9.22904	10770.7	16.7527	9000.71	13.9927	2124.42	3.30431	1561.42	2.42935	1724.03	2.67994	18124.5	28.1907	12263.4	19.0802	16995.8	26.422	1925.9	2.99613	2438.58	3.79409	1569.53	2.44173	13321	20.7112	13682	21.2724	16510.2	25.6774	644.11	1.00165	1066.26	1.65846	1078.3
Carotenoid_55	antheraxanthin	xanthophylls	585.5	175.4	584.4229	positive	[M+H]+	C40H56O3	4933.14	7.66991	2563.93	3.98872	4417.66	6.86777	14430.7	22.4521	13226	20.5716	20047.6	31.1663	0	0	0	0	0	0	0	0	0	0	0	0	0	0	0	0	0	0	0	0	0	0	0	0	0	0	0	0	0
Carotenoid_13	lutein stearate	xanthophylls	817.8	533.5	834.8	positive	[M+H-18]+	C58H90O3	1293.84	2.01163	2076.52	3.23045	3951.81	6.14355	46580.1	72.4722	37402.6	58.1758	61945.9	96.3022	13768.7	21.4157	15727.2	24.4693	16843.9	26.1833	37562.1	58.4239	30596.2	47.6035	30255.3	47.0354	21118.6	32.8544	22800.2	35.474	17667.6	27.4856	44699.7	69.4979	65858.4	102.395	64616.8	100.495	20737.3	32.2482	28818.5	44.8242	21273.8
Carotenoid_24	rubixanthin laurate	xanthophylls	735.6	535.4	734.6	positive	[M+H]+	C52H78O2	374.4	0.065838	404.03	0.071091	613.5	0.107873	6768.32	1.19104	6138.9	1.07995	4557.28	0.801314	1133.01	0.199319	1051.31	0.185002	583.81	0.102642	19107	3.36129	15321.4	2.69615	17786.3	3.1274	1746.57	0.307317	1124.75	0.197925	893.91	0.157288	14429	2.53733	11550.3	2.03111	13629.1	2.39738	221.78	0.0390076	436.94	0.0768663	367.41
Carotenoid_22	neochrome palmitate	xanthophylls	821.7	565.5	838.7	positive	[M+H-18]+	C56H86O5	8999.1	13.9916	7825.22	12.1737	7284.08	11.324	4107.85	6.39125	4890.05	7.60596	3724.38	5.78999	15707.1	24.4307	15752.7	24.509	10918.5	16.9724	8411.53	13.0833	3359.18	5.22642	5816.95	9.04313	14153.3	22.0184	16105.8	25.0584	13339	20.7515	5406.43	8.40577	5208.51	8.09805	6194.99	9.63469	5644.27	8.77731	6764.24	10.5211	8704.2
Carotenoid_68	β-citraurin	xanthophylls	433.3	341.1	432.6	positive	[M+H]+	C30H40O2	0	0	0	0	0	0	0	0	0	0	0	0	0	0	0	0	0	0	0	0	0	0	0	0	0	0	0	0	0	0	0	0	0	0	0	0	0	0	0	0	0
number of components
Total content										1473.68		1099.46		1361.12		2217.95		2228.18		2312.14		853.661		888.203		744.726		2956.25		2510.08		3262.5		818.241		936.07		697.462		2824.97		2755.47		2698.88		290.82		407.802
[truncated: 31 more columns]
