# Supplementary material for: Integrated metabolomics and bioactivity analysis of new chrysanthemum cultivar petals: Insights into eye-protecting agents
Source: PLoS One. 2026 Feb 9;21(2):e0340052. doi: 10.1371/journal.pone.0340052 (PMC12885252; doi:10.1371/journal.pone.0340052)
Supplement: S2 Table — (XLSX) [file pone.0340052.s003.xlsx]

## Sheet: Macular Degeneration（MD）
					Chrysanthemum Extract（μg/mL）
				Esculin Digitalis Glycosides Eye Drops® (20.0 μL/mL)	15.6	31.2	62.5
Choroidal Vascular Area (pixels)	1	11017.7	15079.8	11277.9	17276	10983.8	11669.8
	2	11018.7	14495.2	10755	10870.5	11943.5	11242
	3	9229.05	14117	14303.3	10749.1	17657.5	11716.1
	4	13907.7	15373.6	11406.4	14046.6	10962.8	11394.6
	5	12402.2	12694.1	12627.6	14164.9	9833.48	10586.2
	6	10862.5	11482.7	13726.8	16752.6	13171.8	11858.2
	7	9202.72	11792.9	14144.8	16955.5	11237.1	11280.2
	8	12234.5	12974.4	10015.1	15339.4	12640.6	11824.9
	9	10787.7	14384.8	10601.3	16452.4	9340.58	15714.1
	10	12821.1	15806.5	12464.4	10274	12430.6	12953.2
	mean	11348.4	13820.1	12132.3	14288.1	12020.2	12023.9
	rounded mean	11348	13820	12132	14288	12020	12024
	SE	477.01	475.687	490.368	871.125	733.574	452.105
	p	< 0.01		< 0.05	>0.05	>0.05	>0.05
	Under the experimental conditions, Chrysanthemum extract showed a trend towards preventing retinopathy, but the difference was not statistically significant.

## Sheet: Ocular Apoptosis
					Chrysanthemum Extract（μg/mL）
Evaluation Index		Normal Control Group	Model Control Group	Glutathione (625 μg/mL)	15.6	31.2	62.5
Fluorescence Intensity of Ocular Apoptotic Cells (pixels)	1	354194	486528	381205	486408	401833	254015
	2	372543	556112	386585	495406	284304	266625
	3	307201	464201	334120	507642	451624	369392
	4	316233	388078	342892	526220	353615	352689
	5	386751	461208	343923	539978	280010	471845
	6	315837	361498	367706	483594	404788	211864
	7	292746	507399	382162	426885	326774	207710
	8	392369	408140	340570	398977	445896	370772
	9	302833	332215	404822	447503	316133	335082
	10	310013	371622	343917	599886	399184	214095
	mean	335072	433700	362790	491250	366416	305409
	rounded mean	335072	433700	362790	491250	366416	305409
	SE	11871.5	22850.9	7813.96	18360	19958.3	27881.2
	p	< 0.01		< 0.05	> 0.05	> 0.05	< 0.001
	Under the experimental conditions, Chrysanthemum extract exerts a protective effect on improving ocular cell apoptosis.
